# Supplementary material for: MAD1 upregulation sensitizes to inflammation-mediated tumor formation
Source: PLoS Genet. 2024 Oct 7;20(10):e1011437. doi: 10.1371/journal.pgen.1011437 (PMC11486420; doi:10.1371/journal.pgen.1011437)
Supplement: S1 Data — (XLSX) [file pgen.1011437.s002.xlsx]

## Sheet: 1A
MAD1L1 alterations	mutation	mRNA low	mRNA high	amplified
% of colon adenocarcinomas	1.2	5.7	24.7	0.3

## Sheet: 2E
MAD1 protein quantification
Colon			Spleen			Skin
Control	HA-MAD1		Control	HA-MAD1		Control	HA-MAD1
1	2.5		1	0.95		1	4.22
1	1.6		1	1.21		1	1.32
1	3.02		1	0.59		1	2.32
1	1.15		1	1.42		1	4.43
			1	1.75
			1	0.86
			1	1.17
			1	1.85
			1	1.46
			1	2.2

## Sheet: 2F
Mad1l1 mRNA quantification
Colon			Spleen			Skin
Control	HA-MAD1		Control	HA-MAD1		Control	HA-MAD1
1	25.98		1	7.92		1	12.67
1.13	45.89		1.64	17.34		0.9	13.14
	28.13		1	8.68		1	9.64
				2.66			2.93
				5.34			2.13

## Sheet: 3C
MAD1 Immunoflourescence Quantification
Averages (large dots)			Single Cells (small dots)
Control	HA-Mad1		Control	HA-MAD1
495.695	1199.96		383.586	1895.53
341.6	1373.97		725.396	1115.8
205.75	1626.36		378.103	581.378
			496	1101.17
			434	1305.89
			350	1120.33
			196	1226.11
			232	984.54
			383	2164.89
			192	1956.9
			166	1807.5
			82	753.191
				790.828
				2033.7
				2416.06

## Sheet: 3E
p53 protein quantification
control	HA-Mad1
1	0.115301
1	0.040584
1	0.019638
	0.036647

## Sheet: 3G
p53 Immunoflourescence Quantification
Averages (large dots)			Single Cells (small dots)
Control	HA-Mad1		Control	HA-MAD1
1051.81	395.721		695.928	264.617
1197.91	613.582		1118.82	699.783
	314.871		366.288	108.197
			1052.62	849.735
			2025.38	56.2737
			868.987	376.75
			1017.12	548.16
			1407.35	1041.83
			1375.16	186.94
			1320.95	914.23
				272.867
				407.364
				204.684
				379.992
				309.447

## Sheet: 3I
Anaphase Defects (%)
Control	HA-Mad1
12	29
13	29
13	33

## Sheet: 4D
% colon occluded by tumor
	HA-MAD1	HA-MAD1
7 months	8	26
9 months	16	35
10 months	34	24

## Sheet: 4F
	control/water	control/DSS	HA-MAD1/water	HA-MAD1/DSS	p53 het/water	p53 het/DSS
% mice with tumor	0	0	31	0	0	14

## Sheet: 4G
% colon occluded by tumor at 10-month endpoint
HA-Mad1	p53 het
34	4.1
24
6.9
10.3

[truncated: 12 more sheets: 4H, 6B, 6D, 6F, Fig B Panel B in S1 Text, Fig B Panel D in S1 Text, Fig B Panel F in S1 Text, Fig B Panel G in S1 Text, Fig C Panel A in S1 Text, Fig C Panel B in S1 Text, Fig C Panel C in S1 Text, Fig C Panel D in S1 Text]
